# Supplementary material for: Competitive fitness of Pseudomonas aeruginosa isolates in human and murine precision-cut lung slices
Source: Front Cell Infect Microbiol. 2022 Aug 23;12:992214. doi: 10.3389/fcimb.2022.992214 (PMC9446154; doi:10.3389/fcimb.2022.992214)
Supplement: Supplementary Table 1 — Data about P. aeruginosa isolates (clone, isolate, CF patient’s age, airway colonization time) and biomaterial (patients’ age, gender, diagnosis) chosen for hPCLS. [file Table_1.xlsx]

## Sheet: Read me
Supplementary Table S1. Data about P. aeruginosa isolates (clone, isolate, CF patient's age, airway colonization time) and biomaterial (patients’ age, gender, diagnosis) chosen for hPCLS.
The first sheet (Date of isolation) lists the serial P. aeruginosa isolates. Clones were designated by hexadecimal code derived from genotyping with a custom‐made 58 binary marker microarray following the protocol published by Wiehlmann et al. (Population structure of Pseudomonas aeruginosa. Proc Natl Acad Sci USA 2007; 104: 8101– 8106). The second sheet (Patients´data) compiles information about…

## Sheet: Origin of P. aeruginosa strains
Date of isolation of the P. aeruginosa isolates selected for the competitive fitness experiments (CF patient's age, length of airway colonization time)
Patient A - chronically infected with clone AF9A					Patient B - chronically infected with clone 1BAE					Patient C - chronically infected with clone 7D9A					Patient D - chronically infected with clone 059A					Patient E - chronically infected with clone 1BAE					Patient F - chronically infected with clone AC9A					Patient G - chronically infected with clone 449A					Patient H - chronically infected with clone EF8B					Patient K - chronically infected with clone 0C2E					Patient L - chronically infected with clone 4C9E
isolate	age [y]	colonization time [m]			isolate	age [y]	colonization time [m]			isolate	age [y]	colonization time [m]			isolate	age [y]	colonization time [m]			isolate	age [y]	colonization time [m]			isolate	age [y]	colonization time [m]			isolate	age [y]	colonization time [m]			isolate	age [y]	colonization time [m]			isolate	age [y]	colonization time [m]			isolate	age [y]	colonization time [m]
A02	4.45	0			B05	9.5	0			C13	8.76	20.16			D02	20.29	9.84			E01	16.21	0			F6	13.99	10.44			G1	14.6	0			H1	9,15	0			K06	8.24	11.04			L07	10.88	16.56
A09	5.43	11.8			B10	10.12	7.44			C18	10.77	44.28			D04	20.85	16.56			E19	19.45	38.88			F9	15.06	23.28			G4	16.21	19.32			H3	14.39	50			K09	8.78	17.52			L09	11.32	21.84
A16	7.11	31.92			B28	11.9	28.8			C32	12.79	68.52			D07	21.84	28.44			E21	20.09	46.56			F13	16.25	37.56			G8	16.97	28.44			H7	15.37	61.76			K13	10.14	33.84			L15	12.32	33.84
A20	8.25	45.6			B21	11.98	29.76			C43	15.12	96.48			D12	23.41	47.28			E48	25.37	109.92			F24	17.98	58.4			G14	17.86	39.12			H11	16.4	74.12			K24	12.15	57.96			L21	13.93	53.16
A34	10.05	67.2			B34	12.08	30.96			C56	18.75	140.04			D20	24.72	63			E58	27.36	133.8			F27	18.76	67.68			G22	18.71	49.32			H16	17.45	86.72			K28	13.51	74.28			L23	14.4	58.8
A39	11	78.6			B38	12.25	33			C63	20.58	162			D30	27.3	93.96			E63	28.3	145.08			F46	22.17	108.6			G24	19.05	53.4			H18	18.3	96.92			K32	13.82	78			L26	14.95	65.4
A43	11.37	83.04			B25	12.4	34.8			C80	23.35	195.24			D38	29.31	118.08			E70	29.27	156.72			F50	23.23	121.32			G33	21.12	78.24			H20	19.43	110.48								L32	18.78	111.36
										C108	30.5	281.04			D45	31.61	145.68													G39	22.06	89.52			H27	21.82	139.16								L35	19.53	120.36
										C116	32.91	309.96			D55	33.28	165.72													G52	24.33	116.76			H30	22.34	145.4								L40	20.2	128.4
															D61	34.79	183.84																		H34	23.21	155.84
																																			H36	25.68	185.48
[truncated: 6 more columns]

## Sheet: Lung tissue donors
	serial PA isolates from patient course...	gender of patient chosen for hPCLS	age of the patient chosen for hPCLS	diagnosis of the patient chosen for hPCLS
	B	f	69	tumor
	E	m	45	fibrosis
	F	m	59	fibrosis
	N	f	56	tumor
	D	m	40	tumor
	K	m	75	tumor, COPD
	C	f	74	tumor
	H	m	75	tumor
	A	f	65	tumor
	G	f	73	tumor
	M	m	76	tumor, fibrosis with usual interstitial pneumonia
	L	m	34	fibrosis
