# Supplementary material for: Competitive fitness of Pseudomonas aeruginosa isolates in human and murine precision-cut lung slices
Source: Front Cell Infect Microbiol. 2022 Aug 23;12:992214. doi: 10.3389/fcimb.2022.992214 (PMC9446154; doi:10.3389/fcimb.2022.992214)
Supplement: Supplementary Table 2 — Tests for normal distribution and variance homogeneity. To verify if the values are normally distributed, ANOVA as well as Kolmogorov-Smirnov were used. Variance homogeneity was checked via Levene test. [file Table_2.xlsx]

## Sheet: Read me
Supplementary Table S2. Test for normal distribution and variance homogeneity. To verify if the values are normally distributed, ANOVA as well as Kolmogorov-Smirnov were used. Variance homogeneity was checked via Levene test. The first datasheet shows the results for Kolmogorov-Smirnov, the second datasheet for ANOVA testing and the third datasheet shows the result for testing variance homogeneit…

## Sheet: Kolmogorov-Smirnov
mPCLS
Course	1. biological replicate		2. biological replicate
	p_value_4h	p_value_8h	p_value_4h	p_value_8h
A	0.00931103	0.0202216	0.00898742	0.0114543
B	-	-	-	-
C	0.00722132	0.0414157	0.0037585	0.0344533
D	0.000726763	0.00261082	0.00126226	0.00401407
E	0.026623	0.0280269	0.0383917	0.0603931
F	0.0995618	0.0220357	0.0655864	0.0132114
G	0.00148462	0.000898222	0.000107971	0.00252126
H	0.0108865	0.0114857	0.0121125	0.012397
K	0.0655864	0.0613807	0.0228358	0.0577704
L	0.00062457	0.00486505	0.0052277	0.00796521
M	0.000226971	0.00573936	0.00348684	0.00975222
N	0.00229933	6.52556e-05	0.022218	0.00132226
hPCLS
Course	1. biological replicate		2. biological replicate
	p_value_4h	p_value_8h	p_value_4h	p_value_8h
A	0.00406386	0.0166506	0.0169446	0.0166005
B	-	-	-	-
C	0.0135121	0.00989161	0.020786	0.0165387
D	0.0022803	0.00327517	0.0058318	0.00604538
E	0.0213444	0.00289021	0.0344896	0.0113013
F	0.00300915	0.0106778	0.0259894	0.0185453
G	0.00839903	0.006248	0.00797849	0.00821733
H	0.012746	0.0192076	0.0167418	0.0161076
K	0.0168275	0.0214864	0.057021	0.0610839
L	3.01849e-05	0.00017995	0.000426313	2.5762e-05
M	0.000605251	0.00214756	0.00936639	0.0106548
N	0.000978688	0.000447926	0.000774907	0.000115056

## Sheet: ANOVA
mPCLS
all courses		df	sumsq	meansq	statistic	p.value			df	sumsq	meansq	statistic	p.value
	4 h	2	31.0613	15.5306	11.5197	2.01809e-05		8 h	2	26.401	13.2005	10.178	6.6034e-05
	Residuals	172	231.888	1.34819				Residuals	174	225.672	1.29697
mild courses		df	sumsq	meansq	statistic	p.value			df	sumsq	meansq	statistic	p.value
	4 h	2	2.31656	1.15828	2.43951	0.0927663		8 h	2	3.40007	1.70004	2.57427	0.0816313
	Residuals	93	44.1565	0.474801				Residuals	93	61.4167	0.660394
severe courses		df	sumsq	meansq	statistic	p.value			df	sumsq	meansq	statistic	p.value
	4 h	2	16.5721	8.28603	12.7039	1.67534e-05		8 h	2	31.6867	15.8434	7.98511	0.000699955
	Residuals	78	50.8748	0.652242				Residuals	78	154.761	1.98411
hPCLS
all courses		df	sumsq	meansq	statistic	p.value			df	sumsq	meansq	statistic	p.value
	4 h	2	15.2439	7.62197	13.4398	3.73576e-06		8 h	2	26.401	13.2005	10.178	6.6034e-05
	Residuals	174	98.679	0.567121				Residuals	174	225.672	1.29697
mild courses		df	sumsq	meansq	statistic	p.value			df	sumsq	meansq	statistic	p.value
	4 h	2	2.31656	1.15828	2.43951	0.0927663		8 h	2	3.40007	1.70004	2.57427	0.0816313
	Residuals	93	44.1565	0.474801				Residuals	93	61.4167	0.660394
severe courses		df	sumsq	meansq	statistic	p.value			df	sumsq	meansq	statistic	p.value
	4 h	2	16.5721	8.28603	12.7039	1.67534e-05		8 h	2	31.6867	15.8434	7.98511	0.000699955
	Residuals	78	50.8748	0.652242				Residuals	78	154.761	1.98411

## Sheet: Levene´s test
mPCLS
	p_value_4h	p_value_8h
all	0.999758	0.995787
mild	0.931541	0.682503
severe	0.99415	0.982576
hPCLS
	p_value_4h	p_value_8h
all	0.993237	0.987702
mild	0.809639	0.882191
severe	0.992564	0.986555
