# Supplementary material for: Competitive fitness of Pseudomonas aeruginosa isolates in human and murine precision-cut lung slices
Source: Front Cell Infect Microbiol. 2022 Aug 23;12:992214. doi: 10.3389/fcimb.2022.992214 (PMC9446154; doi:10.3389/fcimb.2022.992214)
Supplement: Supplementary Table 3 — Comparability of technical and biological replicates. [file Table_3.xlsx]

## Sheet: Read me
Supplementary Table S3. Comparability of technical and biological replicates. The comparabiltiy of the technical replicates were analysed be Kruskal-Wallis, the biological replicates were checked for comparability via Wilcoxon Signed rank test. Both biological replicas of the same habitat are on the same data sheet, while those of mPCLS and hPCLS are on separate sheets. The second biological repl…

## Sheet: mPCLS
Comparison of technical replicates
1th biological replicate				2nd biological replicate
Course	p_value_4h	p_value_8h		Course	p_value_4h	p_value_8h
A	0.97436	0.996296		A	0.996296	0.985267
B	0.267928	0.697676		B	-	-
C	0.888213	0.834196		C	0.959891	0.994169
D	0.912369	0.848724		D	0.912369	0.951817
E	0.495941	0.865271		E	0.876393	0.87251
F	0.979405	0.87278		F	0.957484	0.994169
G	0.766199	0.994723		G	0.276453	0.869941
H	0.936828	0.98773		H	0.972176	0.98773
K	0.612427	0.994169		K	0.686475	0.994169
L	0.999014	0.998842		L	0.999781	0.999974
M	0.47929	0.874556		M	0.73834	0.972176
N	0.224508	0.956866		N	0.947459	0.946778
Comparison of biological replicates
Course	p_value_4h	p_value_8h
A	1	0.578125
B	-	-
C	0.6875	1
D	0.496094	1
E	0.296875	0.296875
F	1	0.84375
G	0.734375	0.425781
H	0.203125	0.652344
K	0.5625	1
L	0.0976562	0.128906
M	0.820312	0.300781
N	1	0.820312

## Sheet: hPCLS
Comparison of technical replicates
1th biological replicate				2nd biological replicate
Course	p_value_4h	p_value_8h		Course	p_value_4h	p_value_8h
A	0.985267	0.996296		A	0.996296	0.952907
B	0.298197	0.677057		B	-	-
C	0.952907	0.996296		C	0.661698	0.833753
D	0.983366	0.968257		D	0.979566	0.879829
E	0.822433	0.366659		E	0.852523	0.985267
F	0.884434	0.959891		F	0.75085	0.834196
G	0.396164	0.491271		G	0.453*	0.951817
H	0.95361	0.948854		H	0.948854	0.500324
K	0.85394	0.959891		K	0.117075	0.994169
L	0.8761	0.994723		L	0.862303	0.933529
M	0.894626	0.879196		M	0.967046	0.994723
N	0.99005	0.99005		N	0.953591	0.948854
								*only two technical replicates evaluated
Comparison of biological replicates
Course	p_value_4h	p_value_8h
A	0.46875	0.46875
B	-	-
C	0.46875	0.578125
D	1	0.556641
E	0.578125	0.9375
F	0.5625	0.5625
G	0.203125	0.820312
H	1	0.25
K	0.6875	1
L	0.734375	1
M	0.820312	0.496094
N	0.84375	0.640625
