# Supplementary material for: Competitive fitness of Pseudomonas aeruginosa isolates in human and murine precision-cut lung slices
Source: Front Cell Infect Microbiol. 2022 Aug 23;12:992214. doi: 10.3389/fcimb.2022.992214 (PMC9446154; doi:10.3389/fcimb.2022.992214)
Supplement: Supplementary Table 4 — Statistical analysis. Statistical tests for mPCLS and hPCLS are separated by different data sheets. Groups of the first singletons, duos, trios, quartets, quintets and sextets were each compared to the sets of remaining isolates. All isolates were distributed into three different groups (early, intermediate and late isolates) depending on colonization time (see Table S5 ) and tested against each other. In case of statistics with more than two groups Kruskal-Wallis was used, all two-group comparisons were executed with Wilcoxon signed rank tests. All p-values are Bonferroni corrected and marked in red if mentioned in the body of the manuscript. [file Table_4.xlsx]

## Sheet: Read me
Supplementary Table S4. Statistical analysis. Statistical tests for mPCLS and hPCLS are separated by different data sheets. Groups of the first singletons, duos, trios, quartets, quintets and sextets were each compared to the sets of remaining isolates. All isolates were distributed into three different groups (early, intermediate and late isolates) depending on colonization time (see Table S5) a…

## Sheet: mPCLS
Comparison group first (+second + third…) against the other checked by Kruskal Wallis
all courses				mild courses				severe courses
Isolates	p_value_4h	p_value_8h		Isolates	p_value_4h	p_value_8h		Isolates	p_value_4h	p_value_8h
1	0.0353652	0.000264577		1	n.s.	n.s.		1	1.97311e-05	8.65932e-05
1+2	0.0509949	0.000228296		1+2	n.s.	n.s.		1+2	0.00122708	0.000840777
1+2+3	0.140295	4.2813e-05		1+2+3	n.s.	0.601233		1+2+3	0.139864	0.000169449
1+2+3+4	0.1097	3.21611e-05		1+2+3+4	n.s.	0.080216		1+2+3+4	0.0868331	0.00204227
1+2+3+4+5	n.s.	0.0520919		1+2+3+4+5	n.s.	n.s.		1+2+3+4+5	n.s.	0.478296
1+2+3+4+5+6	n.s.	n.s.		1+2+3+4+5+6	n.s.	n.s.		1+2+3+4+5+6	n.s.	n.s.
Comparison winner belonged to the first isolates (test first against the other), checked by Wilcoxon
4 h
	all courses	mild courses	severe courses
first isolate against the other	0.0356497	n.s.	2.0457e-05
8h
	all courses	mild courses	severe courses
first isolate against the other	0.000267362	n.s.	8.96056e-05
Comparison between early,middle and late isolates, checked by Wilcoxon
all courses				mild courses				severe courses
4h				4h				4h
	early	middle			early	middle			early	middle
middle	0.522916			middle	n.s.			middle	0.682127
late	0.0112602	n.s.		late	n.s.	n.s.		late	0.00850465	n.s.
8h				8h				8h
	early	middle			early	middle			early	middle
middle	0.151994			middle	n.s.			middle	n.s.
late	1.39097e-05	0.0349421		late	0.670526	n.s.		late	0.000498486	0.530836

## Sheet: hPCLS
Comparison group first (+second + third…) against the other checked by Kruskal Wallis
all courses				mild courses				severe courses
Isolates	p_value_4h	p_value_8h		Isolates	p_value_4h	p_value_8h		Isolates	p_value_4h	p_value_8h
1	7.38612e-06	2.69034e-06		1	n.s.	0.312257		1	3.50286e-05	9.9272e-05
1+2	0.000202699	0.00132473		1+2	0.590234	n.s.		1+2	0.00256769	0.0054534
1+2+3	6.92083e-05	3.20983e-05		1+2+3	0.808227	0.775202		1+2+3	0.000245035	4.68133e-05
1+2+3+4	4.0042e-05	8.14734e-05		1+2+3+4	0.305978	0.218145		1+2+3+4	0.00204248	0.000658167
1+2+3+4+5	0.119297	0.633276		1+2+3+4+5	n.s.	n.s.		1+2+3+4+5	0.183764	n.s.
1+2+3+4+5+6	0.0966709	n.s.		1+2+3+4+5+6	n.s.	n.s.		1+2+3+4+5+6	0.175718	n.s.
Comparison winner belonged to the first isolates (test first against the other), checked by Wilcoxon
4 h
	all courses	mild courses	severe courses
first isolate against the other	7.47399e-06	n.s.	3.62904e-05
8h
	all courses	mild courses	severe courses
first isolate against the other	2.72341e-06	0.317518	0.000102707
Comparison between early,middle and late isolates, checked by Wilcoxon
all courses				mild courses				severe courses
4h				4h				4h
	early	middle			early	middle			early	middle
middle	0.584918			middle	n.s.			middle	n.s.
late	0.00160833	n.s.		late	n.s.	n.s.		late	0.0446978	n.s.
8h				8h				8h
	early	middle			early	middle			early	middle
middle	0.612836			middle	n.s.			middle	n.s.
late	0.0012316	0.538327		late	n.s.	n.s.		late	0.00159818	n.s.
