# Supplementary material for: Competitive fitness of Pseudomonas aeruginosa isolates in human and murine precision-cut lung slices
Source: Front Cell Infect Microbiol. 2022 Aug 23;12:992214. doi: 10.3389/fcimb.2022.992214 (PMC9446154; doi:10.3389/fcimb.2022.992214)
Supplement: Supplementary Table 5 — Distributions of clonal P. aeruginosa isolates separated by colonization time into three groups. (A) shows the results for mPCLS, (B) the results for hPCLS experiments. All sequential isolates were separated into three different groups depending on the colonization time. First isolates belonging to the first quarter of colonization time, the late isolates to the last quarter. All isolates within the inner quartiles were classified as intermediate isolates. For statistical analysis Kruskal-Wallis was used. [file Table_5.xlsx]

## Sheet: Read me
Supplementary Table S5. Distributions of clonal P. aeruginosa isolates separated by colonization time into three groups. All sequential isolates were separated into three different groups depending on the colonization time. First isolates belonging to the first quarter of colonization time, the late isolates to the last quarter. All isolates between were classified as intermediate isolates.

## Sheet: Distribution of isolates
	Course	A	B	C	D	E	F	G	H	K	L	M	N
	early	A02	B05	C13	D02	E01	F06	G01	H03	K06	L07	M01	N06
		A09	B10	C18	D04	E19	F09	G04	H07	K09	L09	M15	N12
				C32	D07			G08	H11		L11
	intermediate	A16		C43	D12	E21	F13	G14	H16	K13	L15	M22	N17
		A20		C56	D20	E48	F27	G22	H18	K24	L21	M27	N20
				C63	D30			G24	H20		L23	M37	N24
				C80	D38			G33	H27		L26	M42	N26
									H30
	late	A34	B21	C108	D45	E58	F46	G39	H34	K28	L32	M49	N38
		A39	B25	C116	D55	E63	F50	G52	H36	K32	L35	M59	N44
		A43	B28		D61	E70					L40	M66
			B34
			B38
